# Supplementary material for: The DNA Damage Response Is Differentially Involved in HPV-Positive and HPV-Negative Radioresistant Head and Neck Squamous Cell Carcinoma
Source: Cancers (Basel). 2021 Jul 23;13(15):3717. doi: 10.3390/cancers13153717 (PMC8345136; doi:10.3390/cancers13153717)
Supplement: Supplementary file 1 [file cancers-13-03717-s001.zip]

Archive with 1 entries (1 files):
- cancers-1288888-supplementary.pdf
